# Supplementary material for: Current Status and Health Risk Assessment of Heavy Metals Contamination in Tea across China
Source: Toxics. 2023 Aug 1;11(8):662. doi: 10.3390/toxics11080662 (PMC10459165; doi:10.3390/toxics11080662)
Supplement: Supplementary file 1 [file toxics-11-00662-s001.zip]

Archive with 1 entries (1 files):
- toxics-2481498-supplementary.pdf
